# Supplementary material for: Correction: Unravelling the Transcriptome Profile of the Swine Respiratory Tract Mycoplasmas
Source: PLoS One. 2014 Dec 19;9(12):e116122. doi: 10.1371/journal.pone.0116122 (PMC4272319; doi:10.1371/journal.pone.0116122)
Supplement: Table S2 — Transcriptome mapping from Mycoplasma flocculare. (XLSX) [file pone.0116122.s001.xlsx]

## Sheet: Sheet2
Table S2. Transcriptome mapping from Mycoplasma flocculare.
Contig	Locus tag	Start	End	GC	Strand	Description	Reads Count (Bedtools)	Length	N	RPKM
AFCG01000004	MF01423	7150	7590	0.31	+	cell division protein MraZ	138839	441	700406	449493
AFCG01000004	MF01101	7592	8479	0.31	+	S-adenosyl-methyltransferase	148467	888	700406	238708
AFCG01000004	MF01093	8465	8863	0.30	-	hypothetical protein- It's FTSZ part	38884	399	700406	139139
AFCG01000003	MF01336	31898	33444		+	16S ribosomal RNA	90194	1547	700406	83241
AFCG01000004	MF01095	8844	9491	0.27	+	cell division protein ftsZ	35811	648	700406	78902.6
AFCG01000003	MF01337	33831	36732		+	23S ribosomal RNA	151208	2902	700406	74392.2
AFCG01000004	MF01512	78061	78134		+	Thr	1240	74	700406	23924.3
AFCG01000005	MF01519	148763	148844		-	Leu	1330	82	700406	23157.3
AFCG01000004	MF01513	78171	78251		+	Leu	1295	81	700406	22826.3
AFCG01000004	MF01511	77981	78053		+	Val	1043	73	700406	20399.1
AFCG01000009	MF01536	29259	29345		-	Ser	1176	87	700406	19299.2
AFCG01000005	MF00837	148124	148474	0.32	-	50S ribosomal protein L11	3346	351	700406	13610.3
AFCG01000003	MF01463	78	341	0.31	+	hypothetical protein	2330	264	700406	12600.9
AFCG01000005	MF01526	624	697		-	Met	565	74	700406	10901
AFCG01000005	MF01527	506	578		-	Met	521	73	700406	10189.8
AFCG01000005	MF00835	147429	148124	0.36	-	50S ribosomal protein L1	4539	696	700406	9311.1
AFCG01000004	MF01510	77891	77963		+	Glu	414	73	700406	8097.06
AFCG01000005	MF01530	183	255		-	Asp	404	73	700406	7901.48
AFCG01000005	MF01529	261	332		-	Met	386	72	700406	7654.29
AFCG01000005	MF01528	411	498		-	Ser	462	88	700406	7495.65
AFCG01000005	MF01525	703	776		-	Ala	361	74	700406	6965.07
AFCG01000005	MF01531	106	178		-	Phe	346	73	700406	6767.11
AFCG01000007	MF01534	39254	39334		-	Leu	344	81	700406	6063.5
AFCG01000014	MF00857	20674	21282	0.33	+	hypothetical protein	2564	609	700406	6011.06
AFCG01000007	MF00130	33693	33947	0.39	+	50S ribosomal protein L27	942	255	700406	5274.25
AFCG01000005	MF01514	11461	11531		+	Trp	242	71	700406	4866.39
AFCG01000014	MF01460	5311	5544	0.32	-	hypothetical protein	758	234	700406	4624.91
AFCG01000007	MF00129	33385	33684	0.32	+	50S ribosomal protein L21	954	300	700406	4540.22
AFCG01000009	MF01535	13875	13948		+	Ile	234	74	700406	4514.76
AFCG01000009	MF00888	12959	13393	0.37	+	50S ribosomal protein L13	1368	435	700406	4490.01
AFCG01000014	MF01461	4903	5175	0.33	-	hypothetical protein	824	273	700406	4309.38
AFCG01000007	MF01400	81930	82250	0.34	-	30S ribosomal protein S10	962	321	700406	4278.78
AFCG01000001	MF00750	21078	22130	0.37	-	hypothetical protein	2863	1053	700406	3881.89
AFCG01000001	MF01508	32192	32263		-	Gln	191	72	700406	3787.49
AFCG01000005	MF01524	783	856		-	Pro	195	74	700406	3762.3
AFCG01000006	MF01476	36131	36240		-	5S ribosomal RNA fragment	256	110	700406	3322.75
AFCG01000004	MF00691	29055	29621	0.32	-	elongation factor EF-P	1154	567	700406	2905.85
AFCG01000001	MF01507	32270	32350		-	Tyr	158	81	700406	2784.98
AFCG01000006	MF01532	45596	45666		+	Gly	138	71	700406	2775.05
AFCG01000003	MF01475	17244	17387	0.40	+	50S ribosomal protein L34	256	144	700406	2538.21
AFCG01000008	MF01167	57713	59515	0.35	+	chaperone protein dnaK - heat shock protein 70	3064	1803	700406	2426.29
AFCG01000004	MF01509	77813	77884		+	Asn	122	72	700406	2419.23
AFCG01000005	MF00591	38547	39062	0.35	+	adenine phosphoribosyltransferase	846	516	700406	2340.84
AFCG01000009	MF01328	13398	13796	0.38	+	30S ribosomal protein S9	629	399	700406	2250.75
AFCG01000007	MF01333	27606	27827	0.30	-	50S ribosomal protein L35	310	222	700406	1993.7
AFCG01000007	MF00245	81227	81928	0.33	-	50S ribosomal protein L3	853	702	700406	1734.85
AFCG01000014	MF00861	21297	22760	0.32	+	MG2+ transport protein	1718	1464	700406	1675.45
AFCG01000006	MF01339	54048	54545	0.35	+	50S ribosomal protein L10	535	498	700406	1533.82
AFCG01000005	MF01362	11689	12180	0.30	+	thiol peroxidase	503	492	700406	1459.66
AFCG01000005	MF00043	110837	111757	0.35	-	dihydrolipoamide acetyltransferase	876	921	700406	1357.98
AFCG01000005	MF01523	926	999		-	Arg	70	74	700406	1350.57
AFCG01000007	MF01334	28104	28442	0.29	-	translation initiation factor IF-3 [fragment]	318	339	700406	1339.3
AFCG01000006	MF00378	45797	46066	0.32	+	phosphocarrier protein HPr	247	270	700406	1306.12
AFCG01000001	MF01384	18721	19011	0.33	-	PTS system enzyme IIB component	266	291	700406	1305.08
AFCG01000007	MF00172	50889	52241	0.31	+	trigger factor	1225	1353	700406	1292.67
AFCG01000005	MF00585	39264	40388	0.36	+	pyruvate dehydrogenase E1-alpha subunit	1016	1125	700406	1289.41
AFCG01000006	MF00426	11484	12101	0.36	+	30S ribosomal protein S4	550	618	700406	1270.65
AFCG01000007	MF01456	9372	9635	0.32	-	30S ribosomal protein S16	233	264	700406	1260.09
AFCG01000005	MF01467	150380	150601	0.37	-	50S ribosomal protein L31	195	222	700406	1254.1
AFCG01000007	MF00118	27793	28101	0.31	-	translation initiation factor IF-3 [fragment]	266	309	700406	1229.06
AFCG01000008	MF01444	6747	7199	0.28	+	hypothetical protein	376	453	700406	1185.06
AFCG01000005	MF01385	150038	150307	0.28	+	hypothetical protein	218	270	700406	1152.77
AFCG01000007	MF01332	26967	27161	0.35	-	50S ribosomal protein L28	154	195	700406	1127.55
AFCG01000007	MF01533	47176	47247		-	SeC	56	72	700406	1110.47
AFCG01000004	MF01376	77513	77710	0.29	+	50S ribosomal protein L32	153	198	700406	1103.26
AFCG01000005	MF00472	28362	31550	0.31	-	protein P97 - copy 2	2434	3189	700406	1089.72
AFCG01000003	MF01470	51182	51334	0.32	-	50S ribosomal protein L33	116	153	700406	1082.47
AFCG01000004	MF00610	78307	79149	0.31	+	tRNA pseudouridine synthase B	634	843	700406	1073.77
AFCG01000007	MF00117	27204	27554	0.36	-	50S ribosomal protein L20	260	351	700406	1057.59
AFCG01000004	MF00673	46490	47851	0.35	+	enolase	983	1362	700406	1030.45
AFCG01000001	MF00747	19218	20987	0.36	-	PTS system ascorbate-specific transporter subunit IIC	1223	1770	700406	986.514
AFCG01000008	MF01194	73300	74673	0.33	+	NADH oxidase	943	1374	700406	979.885
AFCG01000005	MF01518	148853	148943		-	Ser	59	91	700406	925.68
AFCG01000004	MF01107	4233	4817	0.32	+	hypothetical protein	377	585	700406	920.101
AFCG01000005	MF01351	165654	166145	0.30	-	30S ribosomal protein S6	307	492	700406	890.889
AFCG01000005	MF01522	35244	35316		-	Lys	44	73	700406	860.558
AFCG01000005	MF01520	41514	41586		-	His	41	73	700406	801.883
AFCG01000008	MF01198	76030	76728	0.32	-	purine-nucleoside phosphorylase	389	699	700406	794.552
AFCG01000007	MF00080	8666	9349	0.29	-	tRNA (guanine-N1)-methyltransferase	365	684	700406	761.881
AFCG01000005	MF01517	166379	166452		-	Arg	39	74	700406	752.459
AFCG01000001	MF01349	18216	18695	0.31	-	PTS system IIA component	251	480	700406	746.591
AFCG01000009	MF00895	13997	14713	0.26	-	hypothetical protein	362	717	700406	720.841
AFCG01000010	MF01303	9374	10015	0.38	-	hypothetical protein	323	642	700406	718.319
AFCG01000014	MF00434	37163	37903	0.30	-	NH(3)-dependent NAD+ synthetase	353	741	700406	680.153
AFCG01000005	MF00561	55411	56760	0.27	-	hypothetical protein	636	1350	700406	672.626
AFCG01000005	MF00313	165044	165604	0.34	-	single-strand binding protein	246	561	700406	626.069
AFCG01000006	MF01341	12229	12663	0.34	+	ribose 5-phosphate isomerase B	189	435	700406	620.33
AFCG01000005	MF01417	23650	23916	0.24	+	30S ribosomal protein S15	116	267	700406	620.293
AFCG01000005	MF01521	35323	35405		-	Leu	36	83	700406	619.262
AFCG01000009	MF00886	12016	12795	0.25	+	dimethyladenosine transferase	338	780	700406	618.689
AFCG01000005	MF00529	77162	77827	0.31	+	deoxyribose-phosphate aldolase	282	666	700406	604.54
AFCG01000005	MF01516	166469	166539		-	Cys	30	71	700406	603.272
AFCG01000008	MF00818	7291	7905	0.25	-	lipoprotein signal peptidase	255	615	700406	591.991
AFCG01000008	MF01183	69260	69685	0.37	-	30S ribosomal protein S12	176	426	700406	589.866
AFCG01000008	MF01363	680	973	0.28	+	Asp-tRNAAsn/Glu-tRNAGln amidotransferase C subunit	121	294	700406	587.609
AFCG01000014	MF00856	17891	20500	0.31	+	hypothetical protein	1038	2610	700406	567.815
AFCG01000005	MF01356	73169	73645	0.27	+	hypothetical protein	182	477	700406	544.757
AFCG01000005	MF01515	162582	162654		+	Thr	27	73	700406	528.069
AFCG01000004	MF00692	27206	29080	0.34	-	transketolase	687	1875	700406	523.125
AFCG01000007	MF00115	23065	24111	0.31	+	ribonucleoside-diphosphate reductase beta chain	376	1047	700406	512.733
AFCG01000009	MF00464	2625	2882	0.29	-	hypothetical protein	92	258	700406	509.118
AFCG01000005	MF00582	40388	41392	0.40	+	pyruvate dehydrogenase	345	1005	700406	490.121
AFCG01000010	MF01294	7221	8594	0.35	-	leucyl aminopeptidase	471	1374	700406	489.423
AFCG01000014	MF00435	36438	37163	0.33	-	hypothetical protein	247	726	700406	485.747
AFCG01000008	MF01180	68746	69126	0.38	-	30S ribosomal protein S7	129	381	700406	483.409
AFCG01000005	MF01387	164757	165029	0.32	-	30S ribosomal protein S18	92	273	700406	481.144
AFCG01000007	MF00272	99823	100857	0.28	+	hypothetical protein	343	1035	700406	473.156
AFCG01000007	MF00132	35256	36365	0.29	+	hypothetical protein	364	1110	700406	468.197
AFCG01000005	MF00042	109002	110837	0.35	-	dihydrolipoamide dehydrogenase	599	1836	700406	465.805
AFCG01000007	MF00131	34147	35001	0.28	-	lipase-esterase	278	855	700406	464.225
AFCG01000008	MF01380	63239	63469	0.25	+	hypothetical protein	74	231	700406	457.372
AFCG01000006	MF00390	37705	38421	0.29	+	hypothetical protein	226	717	700406	450.028
AFCG01000008	MF01359	70706	71206	0.26	-	hypothetical protein	157	501	700406	447.417
AFCG01000008	MF01381	62940	63227	0.29	+	bacterial nucleoid DNA-binding protein	89	288	700406	441.212
AFCG01000004	MF01421	51557	51892	0.25	-	hypothetical protein	101	336	700406	429.173
AFCG01000007	MF00133	36506	37975	0.32	+	hypothetical protein	441	1470	700406	428.323
AFCG01000003	MF00969	4901	5908	0.29	-	heat-inducible transcription repressor	290	1008	700406	410.759
AFCG01000004	MF01420	66442	66879	0.29	+	ssrA-binding protein	126	438	700406	410.721
AFCG01000005	MF00789	166609	167445	0.26	-	hypothetical protein	234	837	700406	399.154
AFCG01000007	MF00252	87395	87949	0.32	+	peptidyl-tRNA hydrolase	152	555	700406	391.022
AFCG01000007	MF00215	70965	72386	0.33	-	preprotein translocase SecY subunit	386	1422	700406	387.559
AFCG01000004	MF01422	36132	36485	0.26	+	30S ribosomal protein S20	87	354	700406	350.886
AFCG01000008	MF01138	36224	37219	0.30	+	30S ribosomal protein S2	239	996	700406	342.601
AFCG01000004	MF00687	30156	32753	0.28	+	bifunctional preprotein translocase subunit SecD/SecF	622	2598	700406	341.823
AFCG01000014	MF00863	22844	23539	0.29	+	hypothetical protein	164	696	700406	336.422
AFCG01000004	MF00598	80807	81622	0.26	-	hypothetical protein	191	816	700406	334.19
AFCG01000008	MF01186	70191	70565	0.26	-	hypothetical protein	87	375	700406	331.236
AFCG01000010	MF01299	8740	9345	0.29	-	tRNA (guanine-N(7)-)-methyltransferase	135	606	700406	318.062
AFCG01000008	MF01115	23415	24137	0.26	+	PTS system lichenan-specific IIA component	161	723	700406	317.935
AFCG01000007	MF00213	70278	70916	0.31	-	adenylate kinase	141	639	700406	315.042
AFCG01000007	MF01442	8244	8606	0.35	-	50S ribosomal protein L19	79	363	700406	310.721
AFCG01000003	MF01377	2306	2551	0.32	-	hypothetical protein	53	246	700406	307.603
AFCG01000007	MF00237	80590	81234	0.29	-	50S ribosomal protein L4	133	645	700406	294.403
AFCG01000010	MF01290	5264	6925	0.32	-	hypothetical protein	338	1662	700406	290.359
AFCG01000007	MF00310	123008	123637	0.25	-	d-ribulose-5-phosphate 3 epimerase	128	630	700406	290.081
AFCG01000006	MF00354	54559	54924	0.37	+	50S ribosomal protein L7/L12	74	366	700406	288.669
AFCG01000006	MF00424	12663	13487	0.30	+	foramidopyrimidine DNA gycosylase	166	825	700406	287.279
AFCG01000005	MF00037	104905	106164	0.32	-	46K surface antigen precursor	251	1260	700406	284.416
AFCG01000007	MF01340	80095	80586	0.29	-	50S ribosomal protein L23	98	492	700406	284.388
AFCG01000003	MF01067	50146	51180	0.33	-	XAA-PRO aminopeptidase	203	1035	700406	280.031
AFCG01000008	MF01176	63470	65266	0.34	+	GTP-binding protein LepA	342	1797	700406	271.724
AFCG01000009	MF00947	35578	37680	0.31	+	5'-nucleotidase precursor	399	2103	700406	270.884
AFCG01000003	MF00971	8174	9175	0.31	-	cell division protein ftsY	190	1002	700406	270.73
AFCG01000001	MF00785	30703	32187	0.31	-	prolyl-tRNA synthetase	280	1485	700406	269.204
AFCG01000009	MF00929	27945	28655	0.31	+	transcription antitermination protein	134	711	700406	269.082
AFCG01000014	MF00844	5909	8917	0.33	+	p76 membrane protein precursor	559	3009	700406	265.24
AFCG01000005	MF01383	8769	9113	0.26	-	hypothetical protein	64	345	700406	264.857
AFCG01000005	MF00527	77909	78523	0.32	+	uracil phosphoribosyltransferase	114	615	700406	264.655
AFCG01000007	MF00072	3492	5096	0.33	+	CTP synthase	297	1605	700406	264.199
AFCG01000009	MF00882	9680	10747	0.32	-	ribose-phosphate pyrophosphokinase	194	1068	700406	259.347
AFCG01000008	MF01193	71765	73123	0.30	+	amino acid permease	244	1359	700406	256.342
AFCG01000004	MF00686	32845	34131	0.27	+	histidyl-tRNA synthetase	227	1287	700406	251.824
AFCG01000005	MF01430	113908	114147	0.30	+	hypothetical protein	42	240	700406	249.855
AFCG01000007	MF01372	52299	52796	0.26	+	hypothetical protein	87	498	700406	249.425
AFCG01000006	MF01364	23530	23832	0.21	-	hypothetical protein	52	303	700406	245.025
AFCG01000003	MF00980	12384	14243	0.32	-	glucose inhibited division protein A	312	1860	700406	239.492
AFCG01000009	MF00903	17065	19437	0.30	+	leucyl-tRNA synthetase	378	2373	700406	227.428
AFCG01000004	MF01105	4962	6371	0.26	-	hypothetical protein	223	1410	700406	225.806
AFCG01000003	MF01047	40090	40506	0.20	-	hypothetical protein	65	417	700406	222.55
AFCG01000006	MF00404	28375	29358	0.31	-	tryptophanyl-tRNA synthetase	152	984	700406	220.546
AFCG01000005	MF01355	73734	74168	0.32	+	methionine sulfoxide reductase B	66	435	700406	216.623
AFCG01000006	MF00374	46292	48772	0.37	+	PTS system glucose-specific IIABC component	376	2481	700406	216.377
AFCG01000008	MF01174	60894	61577	0.29	+	cytidylate kinase	102	684	700406	212.909
AFCG01000005	MF00497	12323	13303	0.31	+	prolipoprotein diacylglyceryl transferase	146	981	700406	212.488
AFCG01000008	MF01169	59703	60833	0.33	+	heat shock protein DnaJ	168	1131	700406	212.079
AFCG01000006	MF01346	38464	39018	0.28	+	inorganic pyrophosphatase	82	555	700406	210.946
AFCG01000004	MF00669	47856	49097	0.33	+	seryl-tRNA synthetase	183	1242	700406	210.368
AFCG01000008	MF01119	24139	25398	0.30	+	GTP-binding protein Obg	178	1260	700406	201.697
AFCG01000007	MF00218	73112	73891	0.37	-	30S ribosomal protein S5	110	780	700406	201.348
AFCG01000014	MF00437	35702	36358	0.28	+	5'-methylthioadenosine nucleosidase / S-adenosylhomocysteine nucleosidase	91	657	700406	197.754
AFCG01000005	MF00542	64901	65611	0.33	+	uridylate kinase	98	711	700406	196.792
AFCG01000007	MF01443	22183	22512	0.28	-	hypothetical protein	45	330	700406	194.692
AFCG01000008	MF01178	66649	68733	0.37	-	elongation factor EF-G	284	2085	700406	194.474
AFCG01000009	MF01473	27687	27827	0.25	+	50S ribosomal protein L33	19	141	700406	192.391
AFCG01000004	MF00616	75296	77455	0.28	+	phenylalanyl-tRNA synthetase beta chain	283	2160	700406	187.061
AFCG01000005	MF00541	65614	66174	0.29	+	ribosome recycling factor	73	561	700406	185.785
AFCG01000009	MF00878	9047	9499	0.25	-	methyltransferase GidB (glucose inhibiteddivision protein B)	58	453	700406	182.802
AFCG01000006	MF00392	36770	37711	0.23	+	hypothetical protein	119	942	700406	180.362
AFCG01000007	MF01396	78975	79247	0.36	-	30S ribosomal protein S19	34	273	700406	177.814
AFCG01000003	MF01050	40897	44541	0.32	+	adhesin like-protein P146	448	3645	700406	175.481
AFCG01000005	MF01428	141220	141564	0.32	-	hypothetical protein	42	345	700406	173.812
AFCG01000008	MF01122	29094	29822	0.28	+	ATP synthase A chain	88	729	700406	172.348
AFCG01000005	MF00538	66177	67103	0.24	+	phosphatidate cytidylyltransferase synthase	111	927	700406	170.96
AFCG01000004	MF00666	50544	51542	0.27	-	lipoate-protein ligase A	119	999	700406	170.072
AFCG01000008	MF01196	74745	76028	0.34	-	thymidine phosphorylase	152	1284	700406	169.016
AFCG01000007	MF01367	24113	24580	0.29	+	ribonucleotide reductase stimulatory protein	55	468	700406	167.79
AFCG01000003	MF01015	30694	31332	0.23	-	hypothetical protein	75	639	700406	167.576
AFCG01000001	MF00737	11209	12063	0.36	+	ABC transporter permease protein	100	855	700406	166.988
AFCG01000001	MF00741	15156	17969	0.29	-	hypothetical protein	326	2814	700406	165.403
AFCG01000009	MF00884	10788	12014	0.26	+	hypothetical protein	142	1227	700406	165.232
AFCG01000005	MF00331	149034	149936	0.31	-	ribosomal large subunit pseudouridine synthase D	103	903	700406	162.854
AFCG01000010	MF01288	2951	4933	0.30	-	hypothetical protein	226	1983	700406	162.718
AFCG01000004	MF00016	10029	11042	0.33	+	nicotinate phosphoribosyltransferase	115	1014	700406	161.924
AFCG01000007	MF00155	46315	47169	0.26	+	putative tRNA/rRNA methyltransferase	96	855	700406	160.308
AFCG01000007	MF00306	122394	123017	0.23	-	hypothetical protein	70	624	700406	160.164
AFCG01000008	MF00797	966	2285	0.31	+	glutamyl-tRNA amidotransferase subunit A	148	1320	700406	160.08
AFCG01000005	MF00495	13428	14366	0.35	+	thioredoxin reductase	105	939	700406	159.652
AFCG01000007	MF00136	38091	39038	0.35	+	L-lactate dehydrogenase	105	948	700406	158.136
AFCG01000008	MF01382	25467	25829	0.26	+	hypothetical protein	40	363	700406	157.327
AFCG01000010	MF01278	952	2028	0.29	-	hypothetical protein	117	1077	700406	155.103
AFCG01000009	MF00945	34546	35283	0.27	-	1-acyl-sn-glycerol-3-phosphate acyltransferase	80	738	700406	154.769
AFCG01000003	MF00967	4143	4898	0.29	-	heat shock protein	81	756	700406	152.973
AFCG01000005	MF00475	25110	28316	0.33	-	protein P102	341	3207	700406	151.812
AFCG01000007	MF00249	83385	84068	0.27	-	26.3 kDa protein in cilium adhesin operon	72	684	700406	150.289
AFCG01000005	MF00530	74265	76835	0.32	-	DNA gyrase subunit A	266	2571	700406	147.717
AFCG01000004	MF00624	67167	67505	0.28	+	hypothetical protein	35	339	700406	147.407
AFCG01000003	MF00958	1413	2276	0.36	-	fructose-bisphosphate aldolase	89	864	700406	147.071
AFCG01000005	MF00524	82296	83504	0.40	+	elongation factor EF-Tu	123	1209	700406	145.254
AFCG01000007	MF00122	31067	31342	0.38	+	hypothetical protein	28	276	700406	144.844
AFCG01000006	MF00410	21669	23522	0.29	-	N-utilization substance protein A	187	1854	700406	144.006
AFCG01000005	MF00318	162733	163548	0.31	+	hypothetical protein	81	816	700406	141.725
AFCG01000007	MF00123	31419	32489	0.36	-	aminopeptidase	106	1071	700406	141.308
AFCG01000003	MF00993	17731	19560	0.28	+	hypothetical protein	181	1830	700406	141.214
AFCG01000006	MF01329	5868	6263	0.26	-	hypothetical protein	39	396	700406	140.611
AFCG01000004	MF00619	74609	75289	0.32	+	phenylalanyl-tRNA synthetase alpha chain	67	681	700406	140.468
AFCG01000008	MF01175	61602	62915	0.30	+	GTP-binding protein EngA	129	1314	700406	140.167
AFCG01000007	MF00219	73893	74258	0.31	-	50S ribosomal protein L18	35	366	700406	136.533
AFCG01000007	MF00223	77345	77755	0.42	-	50S ribosomal protein L16	39	411	700406	135.479
AFCG01000005	MF00592	36946	38520	0.28	+	amino acid permease	145	1575	700406	131.443
AFCG01000007	MF01469	72386	72829	0.37	-	50S ribosomal protein L15	40	444	700406	128.626
AFCG01000007	MF01342	76322	76690	0.37	-	50S ribosomal protein L14	33	369	700406	127.684
AFCG01000005	MF01452	140990	141214	0.35	-	hypothetical protein	20	225	700406	126.911
AFCG01000005	MF00315	163644	164747	0.34	-	GTP-binding protein YchF	97	1104	700406	125.445
AFCG01000005	MF01226	179381	181069	0.29	+	amino acid permease	147	1689	700406	124.262
AFCG01000009	MF00938	33220	33807	0.35	-	segregation and condensation protein B	51	588	700406	123.835
AFCG01000005	MF00466	34126	35094	0.34	-	6-phosphofructokinase	84	969	700406	123.767
AFCG01000004	MF00660	54538	55092	0.27	+	recombination protein recR	48	555	700406	123.481
AFCG01000006	MF00427	10354	11118	0.30	-	glucosamine-6-phosphate isomerase	66	765	700406	123.178
AFCG01000005	MF00595	35628	36869	0.24	+	hypothetical protein	107	1242	700406	123.002
AFCG01000003	MF01011	30196	30666	0.34	-	transcription elongation factor	40	471	700406	121.252
AFCG01000007	MF00235	79247	80095	0.38	-	50S ribosomal protein L2	72	849	700406	121.081
AFCG01000007	MF01394	76972	77337	0.27	-	50S ribosomal protein L29	31	366	700406	120.929
AFCG01000005	MF00046	115080	117899	0.32	+	lipoprotein	237	2820	700406	119.991
AFCG01000006	MF00353	55114	58767	0.34	+	DNA-directed RNA polymerase beta subunit	307	3654	700406	119.955
AFCG01000006	MF00402	29831	30439	0.30	+	ATP binding protein [fragment]	51	609	700406	119.565
AFCG01000007	MF00113	20842	22098	0.34	+	glycine hydroxymethyltransferase	105	1257	700406	119.263
AFCG01000007	MF01343	75995	76318	0.31	-	50S ribosomal protein L24	27	324	700406	118.979
AFCG01000007	MF00264	94775	96391	0.32	-	ABC transporter ATP-binding protein	134	1617	700406	118.316
AFCG01000005	MF00041	107553	108761	0.33	+	acetate kinase	100	1209	700406	118.093
AFCG01000004	MF00653	57321	57902	0.28	+	hypoxanthine phosphoribosyltransferase	48	582	700406	117.752
AFCG01000003	MF01331	11926	12384	0.27	-	hypothetical protein	37	459	700406	115.09
AFCG01000014	MF00440	33712	34632	0.34	+	hypothetical protein	74	921	700406	114.716
AFCG01000010	MF01092	17403	19139	0.32	+	phosphoenolpyruvate-protein phosphotransferase	137	1737	700406	112.608
AFCG01000004	MF00685	34124	35827	0.32	+	aspartyl-tRNA synthetase	133	1704	700406	111.438
AFCG01000007	MF00210	69535	70287	0.32	-	methionine aminopeptidase	58	753	700406	109.972
AFCG01000005	MF01239	171783	173888	0.29	+	hypothetical protein	162	2106	700406	109.826
AFCG01000008	MF01158	52638	53615	0.29	+	hypothetical protein	75	978	700406	109.49
AFCG01000005	MF00065	123601	124932	0.30	+	hypothetical protein	101	1332	700406	108.26
AFCG01000007	MF00164	47892	48542	0.27	+	chromate transport protein	49	651	700406	107.465
AFCG01000003	MF01044	38461	40068	0.25	-	ABC transporter ATP-binding - Pr1	121	1608	700406	107.436
AFCG01000006	MF00417	15394	16275	0.28	-	DNA polymerase I	66	882	700406	106.838
AFCG01000014	MF00866	24687	26270	0.25	+	hypothetical protein	118	1584	700406	106.36
AFCG01000008	MF01120	25833	26708	0.28	+	hypothetical protein	65	876	700406	105.94
AFCG01000005	MF00559	57197	58531	0.30	+	spermidine/putrescine ABC transporter ATP-binding protein	99	1335	700406	105.878
AFCG01000004	MF00603	80190	80810	0.25	+	hypothetical protein	46	621	700406	105.759
AFCG01000008	MF00815	5453	6454	0.27	-	hypothetical protein	73	1002	700406	104.017
AFCG01000008	MF01408	27043	27468	0.26	+	hypothetical protein	31	426	700406	103.897
AFCG01000008	MF01464	29847	30155	0.37	+	F0F1 ATP synthase subunit C	22	309	700406	101.652
AFCG01000007	MF01389	69307	69534	0.31	-	translation initiation factor IF-1	16	228	700406	100.193
AFCG01000007	MF00233	78441	78962	0.36	-	50S ribosomal protein L22	36	522	700406	98.4651
AFCG01000005	MF00526	78526	79224	0.25	+	hypothetical protein	48	699	700406	98.0425
AFCG01000007	MF00169	48553	49365	0.29	+	hypothetical protein	55	813	700406	96.5878
AFCG01000007	MF01398	121441	121737	0.26	-	hypothetical protein	20	297	700406	96.1443
AFCG01000008	MF01140	37222	38157	0.30	+	elongation factor EF-T	61	936	700406	93.0474
AFCG01000007	MF00220	74261	74800	0.34	-	50S ribosomal protein L6	35	540	700406	92.5389
AFCG01000007	MF00300	119186	120700	0.34	-	PTS system enzyme IIC component	97	1515	700406	91.4133
AFCG01000003	MF00989	15642	17033	0.27	-	chromosomal replication initiator protein	89	1392	700406	91.2853
AFCG01000005	MF00468	31813	33732	0.34	-	DNA gyrase subunit B	122	1920	700406	90.7212
AFCG01000007	MF00225	77758	78441	0.35	-	30S ribosomal protein S3	43	684	700406	89.7558
AFCG01000003	MF00961	2555	4159	0.29	-	arginyl-tRNA synthetase	100	1605	700406	88.956
AFCG01000007	MF00110	19078	20442	0.32	-	asparaginyl-tRNA synthetase	84	1365	700406	87.8611
AFCG01000007	MF00257	88866	90995	0.36	+	cell division protein	131	2130	700406	87.8096
AFCG01000007	MF01401	86801	87211	0.30	+	hypothetical protein	25	411	700406	86.8457
AFCG01000009	MF00461	568	2577	0.31	-	type II DNA modification enzyme	122	2010	700406	86.659
AFCG01000007	MF00221	75447	75992	0.34	-	50S ribosomal protein L5	32	546	700406	83.6773
AFCG01000007	MF01369	46072	46311	0.31	+	hypothetical protein	14	240	700406	83.285
AFCG01000004	MF00659	55095	55730	0.27	+	thymidylate kinase	37	636	700406	83.0605
AFCG01000004	MF00609	79163	79972	0.27	+	hypothetical protein	47	810	700406	82.8444
AFCG01000014	MF00865	23590	24495	0.28	-	hypothetical protein	52	906	700406	81.9455
AFCG01000005	MF01205	189706	190371	0.26	+	hypothetical protein	38	666	700406	81.4628
AFCG01000007	MF00194	62827	63213	0.25	+	hypothetical protein	22	387	700406	81.1637
AFCG01000004	MF00009	13336	14205	0.24	-	hypothetical protein	48	870	700406	78.772
AFCG01000014	MF00853	16276	17511	0.32	-	phosphoglycerate kinase	68	1236	700406	78.549
AFCG01000009	MF00871	7165	8964	0.28	-	prolipoprotein P65	99	1800	700406	78.5259
AFCG01000003	MF01064	48151	49608	0.28	-	hypothetical protein	80	1458	700406	78.3398
AFCG01000007	MF00079	6327	8225	0.32	-	DNA topoisomerase I	104	1899	700406	78.1913
AFCG01000007	MF01472	75213	75398	0.37	-	30S ribosomal protein S14	10	186	700406	76.7604
AFCG01000005	MF01266	1070	1888	0.27	+	GTP-binding protein	44	819	700406	76.7042
AFCG01000005	MF01236	173904	175508	0.29	+	P60-like lipoprotein	86	1605	700406	76.5021
AFCG01000009	MF00943	33797	34546	0.30	-	segregation and condensation protein A	40	750	700406	76.1463
AFCG01000005	MF01350	10772	11281	0.26	-	hypothetical protein	27	510	700406	75.5864
AFCG01000005	MF00536	67130	68683	0.26	+	DNA polymerase III alpha chain	82	1554	700406	75.3378
AFCG01000007	MF01474	69149	69262	0.33	-	50S ribosomal protein L36	6	114	700406	75.1444
AFCG01000007	MF00119	28666	30102	0.33	-	pyruvate kinase	75	1437	700406	74.5169
AFCG01000007	MF00262	93404	94732	0.31	-	tRNA modification GTPase ThdF/TrmE	69	1329	700406	74.1266
AFCG01000007	MF00251	84147	86798	0.29	+	alanyl-tRNA synthetase	135	2652	700406	72.6792
AFCG01000014	MF00848	9020	14494	0.34	+	Putative P216 surface protein	278	5475	700406	72.4955
AFCG01000008	MF01144	40932	42767	0.29	+	DNA primase	93	1836	700406	72.3203
AFCG01000005	MF00039	106600	107550	0.34	+	phosphate acetyltransferase	48	951	700406	72.0628
AFCG01000007	MF01399	120981	121463	0.28	-	hypothetical protein	24	483	700406	70.9438
AFCG01000007	MF00253	87927	88820	0.23	+	hypothetical protein	44	894	700406	70.2692
AFCG01000005	MF01432	114377	114685	0.33	-	hypothetical protein	15	309	700406	69.3079
AFCG01000007	MF00193	60965	62161	0.32	+	phosphopentomutase	58	1197	700406	69.1805
AFCG01000009	MF00899	14875	16863	0.31	-	excinuclease ABC subunit B	96	1989	700406	68.9107
AFCG01000003	MF00957	534	1406	0.25	-	ribosomal large subunit pseudouridine synthase C	42	873	700406	68.6887
AFCG01000006	MF00350	63840	66359	0.33	+	hypothetical protein	121	2520	700406	68.5543
AFCG01000005	MF00330	150744	151349	0.29	-	acyl carrier protein phosphodiesterase	29	606	700406	68.3244
AFCG01000006	MF00351	58826	63061	0.34	+	DNA-directed RNA polymerase subunit beta	202	4236	700406	68.0841
AFCG01000004	MF00645	57912	58730	0.29	+	ABC transporter ATP-binding protein	39	819	700406	67.9878
AFCG01000007	MF00267	96781	98868	0.30	+	PTS system fructose-specific IIABC component	98	2088	700406	67.0109
AFCG01000006	MF00357	51530	53728	0.33	-	hypothetical protein	103	2199	700406	66.8747
AFCG01000005	MF00044	112405	113826	0.33	-	hypothetical protein	66	1422	700406	66.2666
AFCG01000007	MF00185	54969	55529	0.29	-	DNA methylase	26	561	700406	66.1699
AFCG01000005	MF01418	24512	24952	0.27	-	hypothetical protein	20	441	700406	64.7503
AFCG01000005	MF00476	22802	23530	0.29	+	triosephosphate isomerase	33	729	700406	64.6304
AFCG01000005	MF00525	79392	82010	0.34	+	heat shock ATP-dependent protease	118	2619	700406	64.3275
AFCG01000008	MF01121	27513	28670	0.24	+	DNA polymerase IV	52	1158	700406	64.1128
AFCG01000004	MF00718	17987	18655	0.36	+	3-hexulose-6-phosphate synthase	30	669	700406	64.0244
AFCG01000004	MF00014	11032	11802	0.28	+	DNA methylase	34	771	700406	62.9614
AFCG01000007	MF00073	5093	5686	0.27	-	CDP-diacylglycerol--glycerol-3-phosphate 3-phosphatidyltransferase	26	594	700406	62.4938
AFCG01000005	MF00029	101388	102005	0.20	-	hypothetical protein	27	618	700406	62.3771
AFCG01000008	MF00829	15212	16222	0.34	+	glyceraldehyde 3-phosphate dehydrogenase	44	1011	700406	62.1372
AFCG01000008	MF00833	18209	20293	0.28	-	VACB-like ribonuclease II	90	2085	700406	61.6292
AFCG01000007	MF01441	63299	63646	0.25	+	hypothetical protein	15	348	700406	61.5407
AFCG01000005	MF01358	125154	125735	0.33	+	hypothetical protein	25	582	700406	61.3292
AFCG01000007	MF00095	18429	19064	0.23	-	hypothetical protein	27	636	700406	60.6117
AFCG01000001	MF00751	22313	24175	0.30	-	lipoprotein	79	1863	700406	60.5431
AFCG01000005	MF00023	96863	97747	0.26	+	hypothetical protein	36	885	700406	58.0777
AFCG01000005	MF01264	2136	2852	0.32	+	hypothetical protein	29	717	700406	57.7469
AFCG01000009	MF00934	29421	30395	0.30	+	hypothetical protein	39	975	700406	57.1097
AFCG01000006	MF00386	40776	42302	0.31	+	sugar ABC transporter ATP-binding protein	61	1527	700406	57.0349
AFCG01000004	MF00644	58703	59605	0.31	+	ABC transporter ATP-binding protein	36	903	700406	56.92
AFCG01000011	MF01405	4633	4860	0.24	-	putative transposase	9	228	700406	56.3583
AFCG01000006	MF00388	39247	40641	0.33	+	ABC transporter xylose-binding lipoprotein	55	1395	700406	56.291
AFCG01000005	MF01425	140462	140716	0.33	-	hypothetical protein	10	255	700406	55.9899
AFCG01000008	MF01465	80627	80908	0.29	+	hypothetical protein	11	282	700406	55.6921
AFCG01000014	MF01447	33375	33605	0.19	+	hypothetical protein	9	231	700406	55.6264
AFCG01000005	MF01221	182023	183573	0.34	-	glycerol kinase	60	1551	700406	55.2319
AFCG01000010	MF01315	10552	11502	0.28	-	hypothetical protein	36	951	700406	54.0471
AFCG01000006	MF00401	30449	33028	0.29	+	ATP binding protein	97	2580	700406	53.6787
AFCG01000008	MF01177	65331	66302	0.30	+	hypothetical protein	36	972	700406	52.8794
AFCG01000005	MF00047	117899	118954	0.32	+	oligopeptide ABC transporter permease protein	39	1056	700406	52.7292
AFCG01000004	MF00636	63744	66359	0.30	-	cation-transporting P-type ATPase	95	2616	700406	51.8485
AFCG01000003	MF00977	10906	11211	0.30	-	putative MgpA like-protein [fragment]	11	306	700406	51.3241
AFCG01000005	MF00568	50035	50880	0.29	-	hypothetical protein	30	846	700406	50.6292
AFCG01000004	MF00640	59595	60557	0.28	+	ABC transporter permease protein	34	963	700406	50.4084
AFCG01000007	MF00116	24581	26743	0.31	+	ribonucleoside-diphosphate reductase alpha chain	76	2163	700406	50.1657
AFCG01000005	MF00579	42002	46132	0.27	+	hypothetical protein	145	4131	700406	50.1144
AFCG01000005	MF01216	185165	185935	0.27	+	ABC transporter ATP-binding protein	27	771	700406	49.9988
AFCG01000006	MF00398	33015	33755	0.27	+	ribonuclease HII	25	741	700406	48.1695
AFCG01000005	MF00483	22405	22764	0.27	+	hypothetical protein	12	360	700406	47.5914
AFCG01000008	MF01135	33733	35148	0.38	+	ATP synthase beta chain	47	1416	700406	47.3898
AFCG01000001	MF01348	30316	30648	0.29	-	thioredoxin	11	333	700406	47.1627
AFCG01000003	MF01068	52309	53130	0.31	+	hypothetical protein	27	822	700406	46.8967
AFCG01000007	MF01471	74812	75207	0.32	-	30s ribosomal protein S8	13	396	700406	46.8704
AFCG01000001	MF00727	7948	10125	0.31	+	ABC transporter permease protein	71	2178	700406	46.5426
AFCG01000004	MF00011	11795	13339	0.27	+	methionyl-tRNA synthetase	50	1545	700406	46.2053
AFCG01000004	MF01109	440	1657	0.28	+	type III restriction-modification system methylase	39	1218	700406	45.7159
AFCG01000007	MF00303	121739	122401	0.19	-	hypothetical protein	21	663	700406	45.2226
AFCG01000008	MF01110	20599	22131	0.26	-	cardiolipin synthetase	48	1533	700406	44.7043
AFCG01000006	MF00415	16268	19213	0.28	-	DNA polymerase III alpha subunit	92	2946	700406	44.5867
AFCG01000007	MF01375	58026	58478	0.29	-	hypothetical protein	14	453	700406	44.1245
AFCG01000005	MF00328	151378	151962	0.29	-	acyl carrier protein phosphodiesterase	18	585	700406	43.9306
AFCG01000008	MF01142	39572	40939	0.30	+	glycyl-tRNA synthetase	42	1368	700406	43.8342
AFCG01000003	MF01010	28634	30196	0.29	-	hypothetical protein	47	1563	700406	42.9328
AFCG01000005	MF01424	175540	175872	0.31	+	HIT-like protein	10	333	700406	42.8752
AFCG01000005	MF00566	51163	52647	0.31	-	potassium uptake protein	44	1485	700406	42.3035
AFCG01000004	MF00708	21644	23707	0.31	+	hypothetical protein	61	2064	700406	42.1959
AFCG01000014	MF01335	15643	15879	0.22	-	hypothetical protein	7	237	700406	42.1696
AFCG01000005	MF00051	118932	120089	0.32	+	oligopeptide transport system permease protein	34	1158	700406	41.9199
AFCG01000003	MF00970	6014	8035	0.29	-	hypothetical protein	59	2022	700406	41.6602
AFCG01000007	MF01397	120716	120991	0.28	-	hypothetical protein	8	276	700406	41.3839
AFCG01000014	MF00438	34636	35721	0.31	+	hypothetical protein	31	1086	700406	40.7551
AFCG01000004	MF01361	49200	49733	0.32	+	hypothetical protein	15	534	700406	40.1051
AFCG01000003	MF01077	62541	62825	0.32	-	hypothetical protein	8	285	700406	40.077
AFCG01000006	MF01330	29433	29789	0.22	+	PTS system glucose-specific enzyme IIB component	10	357	700406	39.9928
AFCG01000008	MF01131	32883	33713	0.27	+	ATP synthase gamma chain	23	831	700406	39.5164
AFCG01000007	MF01388	66756	67118	0.37	-	50S ribosomal protein L17	10	363	700406	39.3318
AFCG01000006	MF00429	8545	10329	0.35	-	PTS system N-acetylglucosamine-specific II ABC component	49	1785	700406	39.193
AFCG01000009	MF00465	4051	6990	0.30	-	putative ABC transporter ATP-binding protein P115	80	2940	700406	38.8502
AFCG01000007	MF00207	67121	68119	0.32	-	DNA-directed RNA polymerase alpha subunit	27	999	700406	38.5877
AFCG01000004	MF01360	14960	15481	0.26	-	hypothetical protein	14	522	700406	38.292
AFCG01000014	MF00451	30417	31952	0.34	+	ATP synthase alpha chain	41	1536	700406	38.1103
AFCG01000007	MF00126	32559	33317	0.25	-	uracil-dna glycosylase	20	759	700406	37.6217
AFCG01000005	MF01353	53706	55115	0.25	-	hypothetical protein	37	1410	700406	37.4656
AFCG01000005	MF00502	6085	8550	0.29	-	hypothetical protein	64	2466	700406	37.0542
AFCG01000003	MF00995	19675	22026	0.27	+	hypothetical protein	61	2352	700406	37.0291
AFCG01000007	MF00247	82643	83260	0.24	+	hypothetical protein	16	618	700406	36.9642
AFCG01000004	MF00716	18630	19526	0.29	+	hexulose-6-phosphate isomerase	23	897	700406	36.6088
AFCG01000008	MF01445	3763	3996	0.29	+	hypothetical protein	6	234	700406	36.6088
AFCG01000009	MF00936	30373	33213	0.25	-	hypothetical protein	72	2841	700406	36.1836
AFCG01000004	MF00715	19510	20232	0.35	+	sugar isomerase SgaE	18	723	700406	35.5455
AFCG01000003	MF01005	27581	28546	0.28	-	hypothetical protein	24	966	700406	35.4719
AFCG01000007	MF00162	47303	47908	0.26	+	chromate transport protein	15	606	700406	35.3402
AFCG01000007	MF00274	101341	102441	0.29	+	oligopeptide ABC transporter system permease	27	1101	700406	35.0128
AFCG01000005	MF00063	121138	123465	0.27	+	oligopeptide ABC transporter ATP-binding protein	56	2328	700406	34.3443
AFCG01000007	MF00178	54395	54976	0.26	-	guanylate kinase	14	582	700406	34.3443
AFCG01000005	MF00033	101977	103227	0.33	-	xylose ABC transporter permease protein	30	1251	700406	34.2384
AFCG01000005	MF00061	120089	121138	0.34	+	oligopeptide ABC transporter ATP binding protein	25	1050	700406	33.9939
AFCG01000010	MF01324	14322	16103	0.27	-	hypothetical protein	42	1782	700406	33.6505
AFCG01000005	MF01230	177732	178712	0.28	-	hypothetical protein	23	981	700406	33.4741
AFCG01000003	MF01055	44556	48077	0.33	+	hypothetical protein	81	3522	700406	32.8357
AFCG01000004	MF00657	55711	56586	0.20	+	DNA polymerase III delta subunit	20	876	700406	32.5969
AFCG01000005	MF00035	103227	104810	0.31	-	xylose ABC transporter ATP-binding protein	36	1584	700406	32.4487
AFCG01000007	MF01374	57631	58026	0.32	-	cytidine deaminase	9	396	700406	32.4487
AFCG01000010	MF01357	186	716	0.32	-	GTP-binding protein	12	531	700406	32.2654
AFCG01000008	MF00813	4102	5433	0.25	-	hypothetical protein	30	1332	700406	32.1564
AFCG01000004	MF00668	49736	50536	0.28	-	triacylglycerol lipase	18	801	700406	32.0841
AFCG01000006	MF00408	26632	28371	0.30	-	threonyl-tRNA synthetase	39	1740	700406	32.0011
AFCG01000010	MF01284	2360	2764	0.31	+	hypothetical protein	9	405	700406	31.7276
AFCG01000006	MF00420	14215	15348	0.30	-	membrane nuclease lipoprotein	25	1134	700406	31.4758
AFCG01000007	MF00121	30201	30992	0.23	-	hypothetical protein	17	792	700406	30.646
AFCG01000003	MF01042	36876	38477	0.26	-	putative ABC transporter ATP-binding - Pr2-like protein	34	1602	700406	30.3017
AFCG01000006	MF00413	19604	21403	0.35	-	translation initiation factor IF-2	38	1800	700406	30.1412
AFCG01000003	MF00986	14354	15490	0.27	-	DNA polymerase III beta subunit	24	1137	700406	30.1371
AFCG01000004	MF00704	26133	27005	0.24	-	hypothetical protein	18	873	700406	29.438
AFCG01000005	MF00019	90255	94415	0.27	-	hypothetical protein	85	4161	700406	29.1656
AFCG01000005	MF00504	3197	6040	0.33	-	excinuclease ABC subunit A	58	2844	700406	29.1171
AFCG01000014	MF00449	31955	33328	0.35	+	ATP synthase beta chain	28	1374	700406	29.0952
AFCG01000008	MF01126	30185	30724	0.25	+	ATP synthase subunit B	11	540	700406	29.0837
AFCG01000007	MF01393	76692	76988	0.33	-	30S ribosomal protein S17	6	297	700406	28.8433
AFCG01000005	MF00500	9279	10718	0.27	+	hypothetical protein	29	1440	700406	28.7532
AFCG01000007	MF00209	68126	68530	0.40	-	30S ribosomal protein S11	8	405	700406	28.2023
AFCG01000008	MF01147	42767	44842	0.31	+	DNA-directed RNA polymerase sigma factor	41	2076	700406	28.1972
AFCG01000005	MF01227	178706	179368	0.29	-	hypothetical protein	13	663	700406	27.995
AFCG01000007	MF00069	136	2328	0.28	+	hypothetical protein	43	2193	700406	27.995
AFCG01000005	MF00322	160169	161092	0.34	+	ABC transporter ATP-binding protein	18	924	700406	27.8132
AFCG01000008	MF01379	57214	57522	0.24	+	hypothetical protein	6	309	700406	27.7232
AFCG01000008	MF01163	53854	55524	0.24	+	hypothetical protein	32	1671	700406	27.3416
AFCG01000006	MF00345	66435	68855	0.33	+	putative lipoprotein	45	2421	700406	26.538
AFCG01000007	MF00281	104111	104818	0.36	+	oligopeptide transport system permease protein [fragment]	13	708	700406	26.2156
AFCG01000011	MF01406	4020	4403	0.27	+	hypothetical protein	7	384	700406	26.0266
AFCG01000005	MF01277	125768	135868	0.34	+	hypothetical protein	184	10101	700406	26.0078
AFCG01000008	MF01141	38222	39544	0.31	+	signal recognition particle protein	24	1323	700406	25.9001
AFCG01000008	MF01148	44846	45619	0.27	+	hypothetical protein	14	774	700406	25.8248
AFCG01000004	MF00623	67951	71010	0.30	-	P102-like protein	55	3060	700406	25.6621
AFCG01000005	MF01232	175940	177562	0.28	-	hypothetical protein	29	1623	700406	25.5111
AFCG01000005	MF00324	152157	160115	0.29	+	hypothetical protein	139	7959	700406	24.9348
AFCG01000008	MF01154	47768	52525	0.26	+	hypothetical protein	81	4758	700406	24.3058
AFCG01000008	MF01150	45613	46443	0.33	+	endonuclease IV	14	831	700406	24.0534
AFCG01000003	MF00978	11199	11912	0.27	-	putative MgpA-like protein	12	714	700406	23.9957
AFCG01000005	MF00021	94780	96693	0.28	+	oligoendopeptidase F	32	1914	700406	23.8703
AFCG01000007	MF00195	63647	64366	0.29	+	hemolysin	12	720	700406	23.7957
AFCG01000005	MF00320	161177	162319	0.33	+	S-adenosylmethionine synthetase	19	1143	700406	23.7333
AFCG01000004	MF00705	24996	26114	0.33	-	tRNA-(5-methylaminomethyl-2-thiouridylate) methyltransferase	18	1119	700406	22.9664
AFCG01000008	MF01130	31331	32854	0.34	+	ATP synthase alpha chain	24	1524	700406	22.4841
AFCG01000006	MF00431	6508	7662	0.27	+	N-acetylglucosamine-6-phosphate deacetylase	18	1155	700406	22.2505
AFCG01000004	MF00683	36640	40290	0.26	-	hypothetical protein	56	3651	700406	21.8991
AFCG01000004	MF01108	1657	4074	0.26	+	hypothetical protein	37	2418	700406	21.8472
AFCG01000005	MF00018	83624	89581	0.26	-	hypothetical protein	90	5958	700406	21.5671
AFCG01000005	MF00492	14399	17659	0.28	+	outer membrane protein - P95	49	3261	700406	21.4534
AFCG01000001	MF00739	12335	15130	0.30	-	LppT protein	42	2796	700406	21.4468
AFCG01000001	MF00736	10125	11135	0.32	+	ABC transport permease protein	15	1011	700406	21.1831
AFCG01000004	MF00007	14236	14913	0.31	-	ribonuclease III	10	678	700406	21.0582
AFCG01000008	MF00826	13085	15052	0.30	-	topoisomerase IV subunit B	29	1968	700406	21.0389
AFCG01000005	MF00531	71661	72950	0.29	+	glucose-6-phosphate isomerase	19	1290	700406	21.0288
AFCG01000005	MF01224	181256	182005	0.32	-	glycerol uptake facilitator protein	11	750	700406	20.9402
AFCG01000009	MF00925	27086	27631	0.27	+	hypothetical protein	8	546	700406	20.9193
AFCG01000005	MF00552	60180	61895	0.28	+	hypothetical protein	24	1716	700406	19.9684
AFCG01000008	MF00832	16292	18160	0.28	+	hypothetical protein	26	1869	700406	19.8616
AFCG01000005	MF00025	97757	99127	0.29	+	hypothetical protein	19	1371	700406	19.7864
AFCG01000005	MF00028	100508	101401	0.30	-	glucokinase	12	894	700406	19.1643
AFCG01000003	MF00975	9945	10919	0.30	-	DHH family phosphoesterase	13	975	700406	19.0366
AFCG01000005	MF01354	62816	63343	0.26	-	hypothetical protein	7	528	700406	18.9284
AFCG01000004	MF00707	23751	24977	0.30	+	hypothetical protein	16	1227	700406	18.6177
AFCG01000006	MF00358	49052	51508	0.33	-	hypothetical protein	32	2457	700406	18.5949
AFCG01000005	MF00564	52929	53624	0.35	+	potassium uptake protein	9	696	700406	18.4622
AFCG01000007	MF00093	16165	18426	0.31	-	ATP-dependent helicase PcrA	29	2262	700406	18.3044
AFCG01000001	MF00753	25458	26396	0.27	+	hypothetical protein	12	939	700406	18.2459
AFCG01000009	MF00909	20649	21437	0.33	+	hypothetical protein	10	789	700406	18.0956
AFCG01000014	MF01450	26288	26842	0.33	+	hypothetical protein	7	555	700406	18.0076
AFCG01000014	MF00454	27243	27728	0.29	+	hypothetical protein	6	486	700406	17.6265
AFCG01000008	MF01201	77394	80393	0.33	-	preprotein translocase SecA subunit	37	3000	700406	17.6088
AFCG01000005	MF01218	183991	185181	0.30	+	P37-like ABC transporter substrate-binding lipoprotein	14	1191	700406	16.7829
AFCG01000007	MF00297	118083	118862	0.23	+	hypothetical protein	9	780	700406	16.474
AFCG01000007	MF00275	102441	103406	0.31	+	oligopeptide transport system permease protein	11	966	700406	16.2579
AFCG01000007	MF00170	49382	50617	0.28	+	hypothetical protein	14	1236	700406	16.1719
AFCG01000011	MF01259	4918	5541	0.28	-	transposase	7	624	700406	16.0164
AFCG01000006	MF01365	26217	26582	0.24	-	hypothetical protein	4	366	700406	15.6038
AFCG01000007	MF00075	5671	6315	0.26	-	hypothetical protein	7	645	700406	15.4949
AFCG01000006	MF00430	7715	8545	0.29	-	fructose-bisphosphate aldolase	9	831	700406	15.4629
AFCG01000005	MF00488	17668	20565	0.28	+	hypothetical protein	31	2898	700406	15.2726
AFCG01000001	MF00776	27866	28435	0.29	-	hypothetical protein	6	570	700406	15.0289
AFCG01000007	MF01403	99148	99432	0.23	-	hypothetical protein	3	285	700406	15.0289
AFCG01000004	MF00620	71078	74134	0.26	-	P97-like protein	32	3057	700406	14.9453
AFCG01000005	MF00556	58518	59378	0.27	+	spermidine/putrescine ABC transporter permease protein	9	861	700406	14.9241
AFCG01000010	MF01320	11489	13606	0.26	-	hypothetical protein	22	2118	700406	14.8302
AFCG01000007	MF00071	2354	2839	0.25	-	hypothetical protein	5	486	700406	14.6887
AFCG01000007	MF00188	56742	57623	0.28	-	GTP-binding protein	9	882	700406	14.5688
AFCG01000006	MF00385	42295	44004	0.26	+	hypothetical protein	17	1710	700406	14.1939
AFCG01000014	MF00452	28192	30417	0.31	+	hypothetical protein	22	2226	700406	14.1107
AFCG01000008	MF00820	7877	10537	0.30	-	isoleucyl-tRNA synthetase	26	2661	700406	13.9501
AFCG01000010	MF01322	13606	14322	0.26	-	putative ABC transporter atp-binding protein	7	717	700406	13.9389
AFCG01000006	MF00432	5050	5664	0.35	-	dihydrolipoamide dehydrogenase	6	615	700406	13.9292
AFCG01000008	MF01164	55544	57097	0.25	-	excinuclease ABC subunit C	15	1554	700406	13.7813
AFCG01000007	MF00259	92585	93415	0.32	+	hypothetical protein	8	831	700406	13.7448
AFCG01000007	MF00198	64353	65498	0.27	+	nitrogen fixation protein	11	1146	700406	13.7043
AFCG01000005	MF00577	46225	47373	0.24	-	hypothetical protein	11	1149	700406	13.6686
AFCG01000005	MF00551	61967	62803	0.27	+	hypothetical protein	8	837	700406	13.6463
AFCG01000007	MF01373	58495	58812	0.21	-	hypothetical protein	3	318	700406	13.4693
AFCG01000005	MF01454	100139	100351	0.28	-	hypothetical protein	2	213	700406	13.406
AFCG01000007	MF00289	106126	112227	0.29	+	hypothetical protein	57	6102	700406	13.3368
AFCG01000007	MF00085	13028	13993	0.31	-	holliday junction DNA helicase RuvB	9	966	700406	13.302
AFCG01000007	MF00175	52906	53556	0.26	-	ribulose-phosphate 3-epimerase	6	651	700406	13.1589
AFCG01000004	MF00639	60561	62633	0.27	+	DNA ligase	19	2073	700406	13.0859
AFCG01000005	MF00479	20571	22427	0.31	-	ATP-dependent protease binding protein	17	1857	700406	13.0703
AFCG01000006	MF00381	44985	45539	0.35	+	thymidine kinase	5	555	700406	12.8626
AFCG01000006	MF00409	24087	26087	0.30	+	pullulanase	18	2001	700406	12.8433
AFCG01000006	MF00423	13506	14183	0.23	-	hypothetical protein	6	678	700406	12.6349
AFCG01000007	MF00258	91114	92583	0.31	+	lysyl-tRNA synthetase	13	1470	700406	12.6263
AFCG01000008	MF01153	46462	47706	0.30	+	tyrosyl tRNA synthetase	11	1245	700406	12.6146
AFCG01000003	MF00972	9260	9829	0.26	-	hypothetical protein	5	570	700406	12.5241
AFCG01000003	MF01410	51517	51972	0.29	-	hypothetical protein	4	456	700406	12.5241
AFCG01000005	MF01275	138491	138946	0.37	-	hypothetical protein	4	456	700406	12.5241
AFCG01000005	MF01466	190766	190993	0.29	-	hypothetical protein	2	228	700406	12.5241
AFCG01000006	MF00383	44004	44915	0.33	+	hypothetical protein	8	912	700406	12.5241
AFCG01000010	MF01326	16245	17159	0.24	+	hypothetical protein	8	915	700406	12.483
AFCG01000007	MF00082	9936	13031	0.26	+	hypothetical protein	27	3096	700406	12.4513
AFCG01000009	MF00924	26373	27062	0.28	+	tRNA/rRNA methyltransferase	6	690	700406	12.4152
AFCG01000003	MF01076	62023	62370	0.25	-	hypothetical protein	3	348	700406	12.3081
AFCG01000006	MF00394	34057	35574	0.32	+	phosphoglycerate mutase	13	1518	700406	12.2271
AFCG01000007	MF01370	45548	45907	0.23	+	hypothetical protein	3	360	700406	11.8979
AFCG01000007	MF00279	103408	104133	0.29	+	oligopeptide transport system permease protein [fragment]	6	726	700406	11.7995
AFCG01000007	MF00285	104808	106139	0.30	+	oligopeptide ABC transporter ATP-binding protein	11	1332	700406	11.7907
AFCG01000009	MF00905	19441	20550	0.27	+	hypothetical protein	9	1110	700406	11.5763
AFCG01000004	MF00720	15669	17363	0.26	+	hypothetical protein	13	1695	700406	10.9502
AFCG01000011	MF01404	5652	5918	0.27	+	hypothetical protein	2	267	700406	10.6947
AFCG01000007	MF00291	112237	114915	0.32	+	lipoprotein	20	2679	700406	10.6588
AFCG01000004	MF00638	62794	63747	0.30	+	hypothetical protein	7	954	700406	10.4761
AFCG01000005	MF01453	139409	139684	0.32	-	hypothetical protein	2	276	700406	10.346
AFCG01000001	MF00001	3996	4688	0.28	-	hypothetical protein	5	693	700406	10.3012
AFCG01000008	MF01129	30752	31315	0.23	+	ATP synthase delta chain	4	564	700406	10.1258
AFCG01000008	MF00823	10540	13092	0.29	-	topoisomerase IV subunit A	18	2553	700406	10.0663
AFCG01000007	MF01455	115057	115485	0.28	-	PTS system mannitol-specific component IIA	3	429	700406	9.98422
AFCG01000009	MF01347	21418	21855	0.29	+	50S ribosomal protein L9	3	438	700406	9.77906
AFCG01000006	MF00396	33748	34041	0.37	+	hypothetical protein	2	294	700406	9.71254
AFCG01000001	MF00005	428	1636	0.25	-	putative type III restriction-modification system: methylase	8	1209	700406	9.44743
AFCG01000005	MF00574	47863	48618	0.24	+	hypothetical protein	5	756	700406	9.44275
AFCG01000005	MF01206	188156	189523	0.24	+	hypothetical protein	9	1368	700406	9.39305
AFCG01000001	MF00726	7002	7970	0.30	+	lipoprotein	6	969	700406	8.84052
AFCG01000005	MF00553	59371	60195	0.27	+	spermidine/putrescine ABC transporter permease protein	5	825	700406	8.65299
AFCG01000006	MF01086	1032	1694	0.27	+	hypothetical protein	4	663	700406	8.61384
AFCG01000005	MF01241	170285	171628	0.25	-	hypothetical protein	8	1344	700406	8.49847
AFCG01000005	MF01208	185928	187625	0.26	+	hypothetical protein	10	1698	700406	8.40838
AFCG01000004	MF00711	21096	21608	0.26	+	hypothetical protein	3	513	700406	8.34938
AFCG01000007	MF00177	53537	54394	0.27	-	GTPase engC	5	858	700406	8.32018
AFCG01000011	MF01260	1408	3840	0.24	+	hypothetical protein	14	2433	700406	8.21554
AFCG01000009	MF00949	37805	39553	0.30	+	hypothetical protein	10	1749	700406	8.1632
AFCG01000001	MF00724	4877	6976	0.31	+	lipoprotein	12	2100	700406	8.15853
AFCG01000009	MF00914	21836	23239	0.30	+	replicative DNA helicase	8	1404	700406	8.13529
AFCG01000007	MF00147	43354	44082	0.27	+	protoporphirogen oxidase	4	729	700406	7.83398
AFCG01000005	MF00834	144015	147296	0.36	+	hypothetical protein	18	3282	700406	7.8304
AFCG01000008	MF01338	241	429	0.30	+	hypothetical protein	1	189	700406	7.5542
AFCG01000005	MF01243	169296	170267	0.24	-	hypothetical protein	5	972	700406	7.34436
AFCG01000004	MF00674	45415	46194	0.30	-	DNA processing protein SMF	4	780	700406	7.32176
AFCG01000005	MF01203	191010	192182	0.28	-	hypothetical protein	6	1173	700406	7.30303
AFCG01000005	MF00544	63401	64771	0.29	-	hypothetical protein	7	1371	700406	7.28972
AFCG01000003	MF01074	59317	61734	0.25	+	hypothetical protein	12	2418	700406	7.08557
AFCG01000007	MF01327	2951	3358	0.25	-	hypothetical protein	2	408	700406	6.99874
AFCG01000007	MF01344	68533	68946	0.32	-	30S ribosomal protein S13	2	414	700406	6.89731
AFCG01000008	MF01378	28675	29091	0.19	+	hypothetical protein	2	417	700406	6.84769
AFCG01000007	MF00143	42282	43367	0.33	+	peptide chain release factor RF-1	5	1086	700406	6.5734
AFCG01000004	MF00663	52013	54190	0.26	+	DNA polymerase III gamma and tau subunit	10	2178	700406	6.5553
AFCG01000004	MF00678	40290	42932	0.29	-	TRSE-like protein	12	2643	700406	6.48238
AFCG01000001	MF00767	28419	30200	0.28	+	ABC transporter ATP-binding protein	8	1782	700406	6.40962
AFCG01000014	MF00849	14609	15304	0.28	-	mannose-6-phosphate isomerase	3	696	700406	6.15407
AFCG01000001	MF00752	24326	25486	0.25	+	ABC transport ATP-binding protein	5	1161	700406	6.14877
AFCG01000008	MF00809	2278	3675	0.30	+	glutamyl-tRNA amidotransferase subunit B	6	1398	700406	6.12765
AFCG01000007	MF00203	65900	66610	0.26	+	ribosomal large subunit pseudouridine synthase B	3	711	700406	6.02423
AFCG01000005	MF00533	68857	71541	0.32	+	DNA polymerase III alpha subunit	11	2685	700406	5.84923
AFCG01000014	MF00455	219	4496	0.29	+	hypothetical protein	17	4278	700406	5.67359
AFCG01000005	MF00026	99127	100134	0.24	+	hypothetical protein	4	1008	700406	5.66565
AFCG01000008	MF01113	22148	23161	0.34	-	recombination protein RecA	4	1014	700406	5.63212
AFCG01000007	MF00090	13971	14741	0.29	-	holliday junction DNA helicase RuvA	3	771	700406	5.55542
AFCG01000001	MF00762	26390	26911	0.25	+	hypothetical protein	2	522	700406	5.47028
AFCG01000003	MF00996	22090	23151	0.26	+	hypothetical protein	4	1062	700406	5.37756
AFCG01000007	MF00152	44103	45506	0.31	+	glutamyl-tRNA synthetase	5	1404	700406	5.08456
AFCG01000004	MF00714	20216	21103	0.28	+	hypothetical protein	3	888	700406	4.82346
AFCG01000009	MF00917	23239	24471	0.27	+	hemolysin C	4	1233	700406	4.63177
AFCG01000011	MF01251	8749	10740	0.26	-	subtilisin-like serine protease	6	1992	700406	4.30043
AFCG01000005	MF00571	48819	49487	0.22	-	hypothetical protein	2	669	700406	4.26829
AFCG01000005	MF01427	139733	140071	0.33	-	hypothetical protein	1	339	700406	4.21163
AFCG01000007	MF00092	14735	16162	0.22	-	hypothetical protein	4	1428	700406	3.99928
AFCG01000004	MF00655	56595	57314	0.26	+	hypothetical protein	2	720	700406	3.96595
AFCG01000007	MF00292	115492	116577	0.25	-	mannitol-1-phosphate 5-dehyrogenase	3	1086	700406	3.94404
AFCG01000003	MF01004	25644	27560	0.24	-	hypothetical protein	5	1917	700406	3.7239
AFCG01000007	MF00190	58850	60892	0.25	-	ABC transporter ATP-binding and permease protein	5	2043	700406	3.49423
AFCG01000003	MF01073	57642	59312	0.29	+	putative type III restriction-modification system: methylase	4	1671	700406	3.4177
AFCG01000008	MF01345	35501	35986	0.26	+	Holliday junction-specific endonuclease	1	486	700406	2.93774
AFCG01000003	MF01072	55541	57493	0.24	+	ABC transporter ATP-binding protein	4	1953	700406	2.92421
AFCG01000007	MF00293	116577	118049	0.31	-	PTS system mannitol-specific IIBC component	3	1473	700406	2.90783
AFCG01000005	MF01429	143381	143896	0.38	-	hypothetical protein	1	516	700406	2.76694
AFCG01000003	MF01070	53133	55451	0.26	+	ABC transporter ATP-binding protein	4	2319	700406	2.46269
AFCG01000006	MF00433	2817	4706	0.28	-	hypothetical protein	3	1890	700406	2.26626
AFCG01000005	MF01248	168328	169110	0.27	-	hypothetical protein	1	783	700406	1.82343
AFCG01000011	MF01254	7028	7819	0.24	-	hypothetical protein	1	792	700406	1.80271
AFCG01000009	MF00952	41269	42879	0.19	-	ABC transporter ATP-binding - Pr1-like protein	2	1611	700406	1.77249
AFCG01000011	MF01255	6198	7055	0.21	-	hypothetical protein	1	858	700406	1.66404
AFCG01000011	MF01261	278	1390	0.26	+	putative type III restriction-modification system: methylase	1	1113	700406	1.28279
AFCG01000009	MF00922	25146	26339	0.27	+	cysteinyl-tRNA synthetase	1	1194	700406	1.19576
AFCG01000003	MF01003	23163	25634	0.29	-	valyl-tRNA synthetase	2	2472	700406	1.15513
AFCG01000009	MF00951	39641	41260	0.22	-	putative ABC transporter ATP-binding - Pr2-like protein	1	1620	700406	0.881323
AFCG01000001	MF00766	27235	27801	0.25	+	hypothetical protein	0	567	700406	0
AFCG01000001	MF01409	68	394	0.21	+	hypothetical protein	0	327	700406	0
AFCG01000004	MF00676	43014	45224	0.31	-	hypothetical protein	0	2211	700406	0
AFCG01000004	MF01462	17412	17657	0.18	-	hypothetical protein	0	246	700406	0
AFCG01000005	MF01426	142496	142789	0.37	-	hypothetical protein	0	294	700406	0
AFCG01000005	MF01448	49573	49989	0.24	-	hypothetical protein	0	417	700406	0
AFCG01000006	MF01407	63066	63485	0.24	+	hypothetical protein	0	420	700406	0
AFCG01000006	MF01458	2334	2555	0.27	+	hypothetical protein	0	222	700406	0
AFCG01000007	MF00187	55594	56235	0.24	-	hypothetical protein	0	642	700406	0
AFCG01000007	MF00270	99469	99681	0.31	+	hypothetical protein	0	213	700406	0
AFCG01000009	MF00920	24455	25138	0.24	+	hypothetical protein	0	684	700406	0
AFCG01000011	MF01252	8010	8747	0.22	-	hypothetical protein	0	738	700406	0
							700406
